# Supplementary material for: Effect of Cavity Disinfectants on Dentin Bond Strength and Clinical Success of Composite Restorations—A Systematic Review of In Vitro, In Situ and Clinical Studies
Source: Int J Mol Sci. 2020 Dec 31;22(1):353. doi: 10.3390/ijms22010353 (PMC7794949; doi:10.3390/ijms22010353)
Supplement: Supplementary file 1 [file ijms-22-00353-s001.zip]

Archive with 4 entries (4 files):
- Supplementary material S1.docx
- __MACOSX/._Supplementary material S1.docx
- Supplementary Material S2.docx
- __MACOSX/._Supplementary Material S2.docx
